# Supplementary material for: Education, Age and Gender: Critical Factors in Determining Interventions for Child Brick Workers in Pakistan and Afghanistan
Source: Int J Environ Res Public Health. 2022 Jun 2;19(11):6797. doi: 10.3390/ijerph19116797 (PMC9180764; doi:10.3390/ijerph19116797)
Supplement: Supplementary file 1 [file ijerph-19-06797-s001.zip]

Archive with 1 entries (1 files):
- ijerph-1706876-supplementary.pdf
